# Supplementary material for: Different Sensitivity of Advanced Bronchial and Alveolar Mono- and Coculture Models for Hazard Assessment of Nanomaterials
Source: Nanomaterials (Basel). 2023 Jan 19;13(3):407. doi: 10.3390/nano13030407 (PMC9921680; doi:10.3390/nano13030407)
Supplement: Supplementary file 1 [file nanomaterials-13-00407-s001.zip]

Archive with 1 entries (1 files):
- nanomaterials-2089106-supplementary.pdf
